# Supplementary material for: Improvement of Quality and Disease Resistance for a Heavy-Panicle Hybrid Restorer Line, R600, in Rice (Oryza sativa L.) by Gene Pyramiding Breeding
Source: Curr Issues Mol Biol. 2024 Sep 25;46(10):10762–78. doi: 10.3390/cimb46100639 (PMC11505696; doi:10.3390/cimb46100639)
Supplement: Supplementary file 1 [file cimb-46-00639-s001.zip]

Archive with 6 entries (6 files):
- 9.17-Table S4 Information on Rice 8K Chip in R600..xlsx
- 9.17-Table S5 Information on Rice 8K Chip in iR600..xlsx
- Supplementary Figure S1. Polymorphism of designed markers among R600, iR600, I135 and I488.pdf
- Table S1. Primers of PCR-based InDel markers.xlsx
- Table S2. Primers of KASP-based SNP markers.xlsx
- Table S3. Primers used to detect polymorphisms of targeted genes in this study.xlsx
