# Supplementary material for: Improvement of Quality and Disease Resistance for a Heavy-Panicle Hybrid Restorer Line, R600, in Rice (Oryza sativa L.) by Gene Pyramiding Breeding
Source: Curr Issues Mol Biol. 2024 Sep 25;46(10):10762–78. doi: 10.3390/cimb46100639 (PMC11505696; doi:10.3390/cimb46100639)
Supplement: Supplementary file 1 [file cimb-46-00639-s001.zip › 9.17-Table S4 Information on Rice 8K Chip in R600..xlsx]

## Sheet: Sheet1
Table S4: Information on Rice 8K Chip in R600.
probeset_id	Chromosome	position	Allele_A	Allel_B
AX-95943611	1	87157	T	G
AX-95944682	1	147625	T	C
AX-95933350	1	173081	T	C
AX-95933728	1	209279	T	C
AX-95944554	1	212083	T	G
AX-95917132	1	212493	A	G
AX-95919348	1	212861	A	G
AX-95919128	1	213480	T	G
AX-123145622	1	213693	T	G
AX-95944020	1	213714	T	G
AX-95944276	1	371092	T	C
AX-154825534	1	385912	T	C
AX-95917913	1	413017	A	G
AX-95944724	1	440563	A	G
AX-95941072	1	510868	T	C
AX-95940513	1	513110	A	T
AX-154469787	1	570816	A	T
AX-95943247	1	592932	A	C
AX-115868859	1	804935	A	G
AX-154337769	1	961954	A	G
AX-95942532	1	1046976	T	G
AX-155281511	1	1139117	T	C
AX-95917427	1	1165771	A	C
AX-95943323	1	1168376	A	G
AX-95962093	1	1230213	T	C
AX-115835036	1	1368147	A	G
AX-95944849	1	1417930	T	C
AX-115785338	1	1508872	A	G
AX-117484200	1	1516299	A	G
AX-154780888	1	1571439	A	C
AX-95917524	1	1574479	C	G
AX-95944522	1	1604331	A	C
AX-95919558	1	1641868	T	G
AX-95918283	1	1679779	C	G
AX-115834272	1	1680557	A	G
AX-95919268	1	1776122	A	G
AX-95915907	1	1778041	T	G
AX-95942438	1	1806093	A	C
AX-95918788	1	1835920	T	C
AX-115834329	1	1897683	T	C
AX-95942795	1	2059318	T	G
AX-95916957	1	2074898	A	C
AX-95933760	1	2084965	T	C
AX-154805455	1	2102002	A	T
AX-154541204	1	2250045	T	G
AX-95941141	1	2266842	A	G
AX-154823491	1	2357962	T	C
AX-95918373	1	2375941	A	G
AX-95918716	1	2383824	T	C
AX-95919243	1	2562592	A	G
AX-95943660	1	2570283	T	G
AX-115866717	1	2587522	T	C
AX-95941659	1	2611666	A	C
AX-115788916	1	2637005	A	C
AX-117351757	1	2637313	A	G
AX-95917781	1	2702155	T	G
AX-155558819	1	2708476	A	G
AX-155418343	1	2801954	T	C
AX-95916768	1	2862566	C	G
AX-95941652	1	2866652	A	G
AX-95944126	1	2969888	A	G
AX-95918414	1	2985983	A	G
AX-154964858	1	3016663	A	G
AX-95916735	1	3040714	C	G
AX-95917004	1	3059685	A	T
AX-95941702	1	3087538	A	T
AX-95943386	1	3103802	T	C
AX-117375233	1	3182868	A	G
AX-95917038	1	3328665	T	C
AX-95916582	1	3342956	T	C
AX-95933664	1	3360158	A	T
AX-95917202	1	3366018	A	C
AX-154325653	1	3391302	A	G
AX-117484163	1	3479871	A	G
AX-95941408	1	3483103	C	G
AX-95943848	1	3510242	T	G
AX-95940799	1	3573587	A	G
AX-154059166	1	3576728	A	C
AX-95916052	1	3598779	A	G
AX-95941080	1	3662129	C	G
AX-95917596	1	3713604	A	G
AX-154241783	1	3731838	A	G
AX-95919003	1	3732387	A	G
AX-115843895	1	3807502	A	G
AX-95943579	1	3823806	T	C
AX-95962185	1	3831323	A	G
AX-95942834	1	3927693	T	G
AX-95934373	1	3941360	A	G
AX-95919082	1	3978044	A	T
AX-95943301	1	3978866	A	G
AX-95917508	1	3994298	T	C
AX-95962028	1	4004916	C	G
AX-95918619	1	4064723	A	G
AX-95942574	1	4121534	A	C
AX-117358897	1	4133772	A	G
AX-95934077	1	4150246	T	G
AX-95918294	1	4175553	A	G
AX-95916406	1	4234856	T	C
AX-115851005	1	4270117	A	G
AX-95943623	1	4301550	A	G
AX-155363539	1	4308313	T	C
AX-95918682	1	4336111	A	G
AX-95919406	1	4393352	A	G
AX-95918525	1	4424202	A	C
AX-95933638	1	4582157	T	G
AX-95934237	1	4628854	A	G
AX-154534605	1	4676854	T	C
AX-95933444	1	4817430	A	C
AX-95944940	1	4854002	T	G
AX-154154782	1	4869362	A	C
AX-95941988	1	4949360	T	C
AX-95943074	1	4971323	T	G
AX-117484515	1	4971993	T	C
AX-95941893	1	4972398	A	G
AX-95919327	1	5021105	A	G
AX-95917177	1	5031896	A	C
AX-115858619	1	5099242	T	G
AX-95918649	1	5111784	A	G
AX-95933576	1	5116299	C	G
AX-95916082	1	5132540	T	C
AX-155290442	1	5232773	A	T
AX-95918730	1	5264642	T	C
AX-95917135	1	5435471	T	C
AX-155245321	1	5446338	T	C
AX-115855987	1	5479645	T	C
AX-95943050	1	5494615	T	C
AX-95918166	1	5565487	A	G
AX-95916771	1	5595377	T	C
AX-154795444	1	5597376	A	T
AX-95944322	1	5720318	A	G
AX-95941154	1	5723871	A	G
AX-95934004	1	5795145	T	G
AX-95933987	1	5816848	T	C
AX-116838374	1	5824914	A	C
AX-95944037	1	5916479	A	T
AX-95933517	1	6004489	A	G
AX-95934342	1	6020733	T	G
AX-95940996	1	6094952	T	C
AX-95917484	1	6132305	A	G
AX-95919443	1	6138571	A	G
AX-95933809	1	6193229	T	C
AX-95918457	1	6221711	A	G
AX-115857844	1	6366263	T	G
AX-95939897	1	6451160	A	T
AX-95941073	1	6525868	A	T
AX-95918563	1	6541463	T	C
AX-154542684	1	6579177	T	C
AX-95944506	1	6592069	A	G
AX-95920374	1	6631633	T	C
AX-95962033	1	6644987	A	G
AX-95944386	1	6664850	A	C
AX-95941957	1	6707318	A	G
AX-95933494	1	6769399	A	C
AX-154807034	1	6781857	T	C
AX-95944746	1	6900665	C	G
AX-95944380	1	7047511	T	C
AX-95918670	1	7087172	A	G
AX-95934010	1	7088946	T	G
AX-95943591	1	7106068	A	G
AX-154935139	1	7122846	A	G
AX-95943772	1	7158323	T	C
AX-95940972	1	7163449	T	G
AX-95917259	1	7180947	A	G
AX-154599145	1	7251313	A	G
AX-153875373	1	7289784	A	G
AX-155089828	1	7331382	T	C
AX-95944687	1	7338803	C	G
AX-95917402	1	7393085	T	C
AX-95916676	1	7424744	T	G
AX-95918791	1	7444287	A	G
AX-155114449	1	7445880	A	G
AX-95917168	1	7462485	T	C
AX-95916509	1	7481450	T	C
AX-154443377	1	7511715	T	C
AX-154822578	1	7511972	T	C
AX-95940994	1	7543704	T	C
AX-95941342	1	7548277	A	T
AX-95918292	1	7573063	A	G
AX-95942595	1	7685624	C	G
AX-95917681	1	7742870	A	T
AX-95917233	1	7853700	A	G
AX-95917338	1	7862410	T	C
AX-95916578	1	7895422	A	G
AX-115865679	1	7898982	T	C
AX-116844130	1	8053079	T	C
AX-154186273	1	8144642	T	C
AX-95944978	1	8147805	A	C
AX-95933910	1	8272218	T	C
AX-95918646	1	8301581	A	G
AX-95943757	1	8360691	A	C
AX-95934049	1	8361734	A	G
AX-95942853	1	8407337	A	C
AX-95933356	1	8428020	T	C
AX-95917834	1	8491864	A	G
AX-95934446	1	8560699	A	C
AX-95917635	1	8586905	T	C
AX-95919358	1	8629124	T	C
AX-95916567	1	8662909	A	G
AX-95941938	1	8691997	A	G
AX-95944924	1	8701966	A	G
AX-154742370	1	8760562	A	G
AX-154166390	1	8789156	A	G
AX-95942213	1	8889266	A	T
AX-95941173	1	8895374	A	C
AX-95916583	1	8904823	C	G
AX-95917120	1	8960552	T	C
AX-95917878	1	8966468	A	G
AX-95943246	1	8992528	T	C
AX-115764654	1	8993275	A	G
AX-117484215	1	9053923	A	G
AX-95933463	1	9065879	T	C
AX-95941711	1	9083479	C	G
AX-154249317	1	9173932	A	G
AX-95942681	1	9260075	A	G
AX-95944647	1	9276826	T	G
AX-95942138	1	9370721	A	G
AX-95943173	1	9372896	T	G
AX-95917710	1	9396149	A	G
AX-95916545	1	9419437	A	G
AX-95941150	1	9444061	A	G
AX-123146663	1	9564291	A	G
AX-95916444	1	9675444	T	C
AX-95943218	1	9704830	A	G
AX-95916833	1	9708120	A	G
AX-95941076	1	9709054	A	C
AX-95918010	1	9709119	A	C
AX-95940918	1	9709167	A	T
AX-155059231	1	9753873	T	C
AX-95916104	1	9816854	T	C
AX-95933380	1	9867750	A	T
AX-95942769	1	9870390	A	C
AX-95942521	1	9935901	A	T
AX-115780383	1	9941191	A	G
AX-95916173	1	10007236	A	C
AX-95940834	1	10016402	T	G
AX-95933640	1	10048409	T	C
AX-95943914	1	10115270	A	G
AX-95941467	1	10123677	T	G
AX-155533132	1	10291238	A	G
AX-123146748	1	10518040	A	T
AX-95944809	1	10630138	T	C
AX-95943631	1	10654958	C	G
AX-95918036	1	10715905	A	C
AX-95918942	1	10802841	T	C
AX-154131502	1	10877260	A	T
AX-95915961	1	10965125	A	C
AX-95941742	1	10972324	C	G
AX-115830710	1	11029253	A	C
AX-95940745	1	11059557	A	G
AX-154922737	1	11089090	A	C
AX-115830812	1	11171001	A	G
AX-95933742	1	11317649	T	C
AX-95944587	1	11374270	T	C
AX-115787004	1	11427450	T	C
AX-95919043	1	11527080	A	G
AX-95934167	1	11621452	T	C
AX-155012879	1	11638253	T	C
AX-95918348	1	11753884	T	G
AX-154083708	1	11840471	C	G
AX-95917439	1	11906820	A	G
AX-95916925	1	11906989	A	C
AX-155022671	1	11953373	T	G
AX-95941913	1	11981872	A	C
AX-115785754	1	11989440	A	G
AX-95917260	1	12122268	A	G
AX-95941410	1	12240356	A	G
AX-155160097	1	12242150	A	G
AX-95919031	1	12259180	T	C
AX-95917456	1	12306998	T	C
AX-95917144	1	12336413	A	G
AX-154898060	1	12342193	T	G
AX-154326490	1	12588504	A	G
AX-155702251	1	12594557	T	C
AX-95941644	1	12709025	T	C
AX-95917007	1	12725992	T	C
AX-95919069	1	12727165	A	G
AX-153972574	1	12747114	T	C
AX-95944864	1	12757369	T	C
AX-155222846	1	12911818	A	G
AX-115825943	1	13123387	T	C
AX-95933556	1	13143495	A	G
AX-95941636	1	13246715	A	G
AX-95917954	1	13249838	A	G
AX-95941511	1	13274577	T	C
AX-155635549	1	13294008	A	G
AX-154935887	1	13294323	A	G
AX-154035283	1	13320779	T	C
AX-123146971	1	13778490	C	G
AX-95917608	1	13799999	A	G
AX-95939840	1	13802090	T	C
AX-155535838	1	13885714	A	G
AX-155074609	1	13888956	A	G
AX-154408399	1	14048776	A	G
AX-115859529	1	14059614	T	C
AX-95917640	1	14308317	A	T
AX-154560946	1	14349578	A	G
AX-95942444	1	14354988	A	C
AX-95941019	1	14481434	A	G
AX-117362542	1	14621833	T	C
AX-95919380	1	14679461	T	C
AX-154871706	1	14680629	T	C
AX-95944001	1	14794487	C	G
AX-155287197	1	14803388	A	G
AX-154512576	1	14927758	T	C
AX-95934190	1	15014737	T	C
AX-154686102	1	15337039	T	C
AX-154545696	1	15346738	A	C
AX-95942991	1	15420322	A	G
AX-95941206	1	15420609	A	G
AX-95940846	1	15441315	C	G
AX-95941816	1	15441977	A	G
AX-115838910	1	15565322	T	C
AX-95941719	1	15646320	C	G
AX-115845775	1	15714452	A	C
AX-154303872	1	15920489	T	C
AX-95940830	1	15966455	T	C
AX-115848453	1	16357536	A	G
AX-95943834	1	16378232	T	C
AX-154563019	1	16517102	T	C
AX-95916047	1	16636992	A	G
AX-153875853	1	16679446	A	G
AX-154361507	1	16926756	T	C
AX-95941034	1	17065114	C	G
AX-154909682	1	17069639	T	C
AX-95919305	1	17154279	A	G
AX-153929022	1	17225877	C	G
AX-95944369	1	17268953	T	G
AX-95916562	1	17272293	A	G
AX-115852784	1	17350813	T	G
AX-95918934	1	17397933	A	G
AX-154739921	1	17447259	A	G
AX-95942080	1	17501827	A	G
AX-95918633	1	17507928	A	T
AX-95942713	1	17565538	T	C
AX-95941926	1	17565711	T	C
AX-115830832	1	17606704	A	G
AX-95917947	1	17612646	C	G
AX-95918741	1	17612696	A	C
AX-182090016	1	17612947	C	G
AX-182010262	1	17613116	T	C
AX-95917333	1	17615477	A	G
AX-154655286	1	17621215	T	C
AX-95942385	1	17710550	A	G
AX-95933358	1	17748649	A	G
AX-95919213	1	17751831	A	C
AX-95917544	1	17799020	C	G
AX-155615019	1	17806778	T	C
AX-95944972	1	17905811	T	C
AX-95918314	1	17906080	T	C
AX-154919875	1	17946584	T	C
AX-95917581	1	17964384	A	G
AX-154061914	1	17975947	A	C
AX-95943406	1	17990926	A	G
AX-95917992	1	17997115	A	G
AX-95916346	1	18042172	A	G
AX-95943571	1	18048478	A	T
AX-95941487	1	18104287	A	G
AX-95943080	1	18140912	C	G
AX-154660289	1	18177397	A	G
AX-95944270	1	18191078	T	C
AX-95919202	1	18192421	A	G
AX-116836950	1	18232471	T	C
AX-115857148	1	18373462	T	C
AX-116847047	1	18530428	T	C
AX-155160851	1	18540486	A	G
AX-95916482	1	18594997	T	G
AX-116838627	1	18753006	T	C
AX-95941311	1	18851437	A	G
AX-115780413	1	18909427	T	C
AX-95916162	1	18920850	A	G
AX-95941016	1	18921195	T	G
AX-154840217	1	19254236	T	C
AX-154804761	1	19265158	T	C
AX-95917420	1	19273309	T	G
AX-95943194	1	19354430	A	G
AX-117484498	1	19390736	T	C
AX-95942179	1	19467291	A	G
AX-155370033	1	19601448	T	C
AX-153889799	1	19968595	C	G
AX-154839953	1	20251354	A	G
AX-95944585	1	20281561	T	C
AX-95917360	1	20315742	T	C
AX-95919519	1	20464759	T	C
AX-95941536	1	20500714	A	G
AX-123180243	1	20501445	A	C
AX-95918847	1	20536957	A	C
AX-95917389	1	20538238	A	G
AX-95916790	1	20583778	C	G
AX-154225030	1	20585406	T	C
AX-95942954	1	20631726	C	G
AX-95934076	1	20664908	A	G
AX-154711630	1	20697864	T	C
AX-95943887	1	20716344	T	C
AX-95917052	1	20722121	T	C
AX-95944902	1	20940144	T	C
AX-95917842	1	20988876	C	G
AX-95943552	1	20990045	A	G
AX-154178567	1	21017661	A	G
AX-95943666	1	21072721	T	C
AX-95916098	1	21150643	T	G
AX-95941880	1	21202786	T	C
AX-154218922	1	21202840	T	G
AX-95943918	1	21232490	A	G
AX-95919030	1	21234802	T	G
AX-154574297	1	21641117	A	C
AX-155812496	1	21751825	A	G
AX-95918143	1	21790855	T	C
AX-95943628	1	21894056	T	C
AX-95944430	1	21918728	C	G
AX-154612136	1	21921152	A	G
AX-95944974	1	21975022	A	G
AX-95944893	1	22076985	T	C
AX-95942549	1	22079006	T	C
AX-154450978	1	22103334	A	T
AX-95940894	1	22128328	C	G
AX-123180583	1	22141479	A	G
AX-95941220	1	22145017	T	C
AX-155589970	1	22339846	A	G
AX-115768548	1	22490807	A	G
AX-95942614	1	22495564	T	G
AX-95916699	1	22561402	T	C
AX-95942534	1	22591601	T	C
AX-95941870	1	22595706	A	G
AX-95941543	1	22647676	A	G
AX-95917671	1	22649195	A	G
AX-154690554	1	22674061	T	C
AX-95918933	1	22720929	C	G
AX-95918817	1	22721879	T	C
AX-95918587	1	22771687	A	G
AX-95934460	1	22822614	A	C
AX-95934384	1	22839526	T	G
AX-95916367	1	22906463	T	C
AX-95916034	1	22930051	T	C
AX-95943287	1	22950901	A	G
AX-154156577	1	22984835	T	C
AX-95941204	1	22993312	T	C
AX-95915936	1	23008708	C	G
AX-95943125	1	23092110	T	C
AX-95918545	1	23092879	T	C
AX-95941473	1	23185453	C	G
AX-95916671	1	23185847	A	G
AX-154007600	1	23231076	A	G
AX-95933986	1	23291770	A	G
AX-95916178	1	23292157	A	G
AX-154414572	1	23336370	T	C
AX-155784861	1	23345238	T	G
AX-154308978	1	23397450	T	C
AX-154226489	1	23569348	A	G
AX-95940664	1	23630930	T	C
AX-95916261	1	23635259	T	C
AX-95917659	1	23657623	T	G
AX-95942803	1	23712358	T	C
AX-154712969	1	23841122	T	C
AX-95916282	1	23843309	T	C
AX-95942626	1	23859681	T	G
AX-95919156	1	23884078	T	C
AX-95919286	1	23949209	A	T
AX-115779558	1	23977924	T	C
AX-95933806	1	24153221	T	C
AX-154725031	1	24189698	A	G
AX-95918621	1	24239996	A	G
AX-95919293	1	24246562	A	G
AX-95942672	1	24270945	A	G
AX-95942703	1	24313614	A	G
AX-95944226	1	24317524	A	G
AX-95943635	1	24342041	A	G
AX-95941349	1	24360102	T	G
AX-95917134	1	24370090	A	G
AX-95943381	1	24378688	T	C
AX-95918133	1	24393329	A	C
AX-95943260	1	24483610	A	G
AX-154845248	1	24545238	T	G
AX-95941993	1	24561244	A	G
AX-95944390	1	24575554	A	G
AX-95916026	1	24595113	A	C
AX-95942101	1	24619638	A	C
AX-95919448	1	24634736	T	C
AX-95916046	1	24639104	A	C
AX-115849785	1	24774093	A	G
AX-95942495	1	24813664	T	G
AX-95940827	1	24819807	C	G
AX-115830543	1	24860845	T	C
AX-115749961	1	24905890	T	G
AX-95933438	1	24920124	A	C
AX-95942007	1	24920731	T	C
AX-154725784	1	25062003	A	G
AX-154981513	1	25236694	T	G
AX-117484133	1	25367716	A	G
AX-95917273	1	25370628	A	G
AX-95919510	1	25422650	A	T
AX-154166866	1	25442570	A	G
AX-154001423	1	25448880	A	G
AX-155771465	1	25690512	T	C
AX-95919147	1	25755311	C	G
AX-115808209	1	25850848	A	C
AX-95943369	1	25974983	T	G
AX-95917386	1	26003896	A	G
AX-155531924	1	26052181	A	G
AX-95918061	1	26108282	T	G
AX-95943392	1	26166349	T	C
AX-115845758	1	26187514	T	C
AX-154349083	1	26245346	T	G
AX-117484512	1	26279217	T	C
AX-95919039	1	26294776	A	G
AX-115816256	1	26423516	A	G
AX-155537139	1	26423753	T	C
AX-95918827	1	26463706	A	G
AX-95918220	1	26584630	A	C
AX-117351718	1	26604965	A	G
AX-95941050	1	26618502	T	G
AX-95917646	1	26631557	T	G
AX-155123006	1	26705820	T	C
AX-95918985	1	26724868	T	C
AX-95918355	1	26787880	T	C
AX-155031107	1	26791022	T	G
AX-95917815	1	26830887	A	C
AX-95918765	1	26874154	A	C
AX-95934176	1	26895022	A	C
AX-95941302	1	27014058	C	G
AX-95917916	1	27018808	A	G
AX-95934168	1	27052085	A	T
AX-95944560	1	27054230	A	G
AX-95943038	1	27085672	T	G
AX-95917083	1	27100036	A	C
AX-95917829	1	27102265	A	C
AX-95916342	1	27102411	T	C
AX-95942866	1	27102830	T	C
AX-95918861	1	27102912	T	C
AX-95916437	1	27103062	T	C
AX-95943340	1	27103100	A	G
AX-95916111	1	27103254	T	C
AX-95916951	1	27104120	T	C
AX-95916860	1	27104594	A	C
AX-154005827	1	27105613	A	C
AX-95918213	1	27105775	T	G
AX-115846876	1	27179037	T	C
AX-95941674	1	27221359	A	C
AX-95943281	1	27228621	A	C
AX-95941267	1	27247321	T	G
AX-95942627	1	27263778	A	G
AX-95944498	1	27271656	A	T
AX-95917910	1	27304530	A	G
AX-95943822	1	27310923	A	G
AX-95934197	1	27358563	A	T
AX-95918863	1	27360581	A	G
AX-95933534	1	27560281	T	C
AX-153947475	1	27629520	T	C
AX-95918231	1	27677473	T	G
AX-95919330	1	27679872	A	C
AX-95941964	1	27692583	T	C
AX-154458160	1	27723633	T	C
AX-95916174	1	27725818	A	G
AX-95933822	1	27745983	A	T
AX-95933437	1	27848519	A	G
AX-155731743	1	27848635	T	G
AX-95916646	1	27915481	A	G
AX-95941361	1	27919632	T	C
AX-95942413	1	27939825	A	C
AX-95918385	1	27946035	A	G
AX-95940601	1	27963778	A	G
AX-95941521	1	28016902	A	G
AX-155719173	1	28060519	A	T
AX-153918961	1	28093083	A	C
AX-95934258	1	28121415	A	G
AX-95939837	1	28137204	T	C
AX-95944787	1	28140734	A	T
AX-95941786	1	28165125	A	G
AX-95942870	1	28165985	T	C
AX-95941618	1	28166039	T	C
AX-95918724	1	28235509	T	C
AX-95918497	1	28244062	T	C
AX-95942271	1	28280038	T	G
AX-95944920	1	28280977	T	C
AX-95918722	1	28281978	A	G
AX-154407178	1	28284684	T	C
AX-95942187	1	28347716	T	C
AX-95944664	1	28350843	C	G
AX-95943257	1	28365965	T	G
AX-95933657	1	28425988	T	C
AX-154860467	1	28470034	T	C
AX-95962026	1	28545389	T	G
AX-95933974	1	28597630	C	G
AX-154898210	1	28671984	A	C
AX-95917193	1	28678477	C	G
AX-115838232	1	28697572	A	G
AX-95933717	1	28836596	T	C
AX-95942843	1	28889616	A	G
AX-95917819	1	28897192	T	C
AX-95944477	1	28924498	T	C
AX-95941094	1	29124434	A	G
AX-95915968	1	29152927	T	C
AX-155045546	1	29204665	A	G
AX-95943589	1	29218996	T	C
AX-95933681	1	29240567	A	G
AX-115832461	1	29398218	C	G
AX-95964822	1	29413613	T	C
AX-95942559	1	29443045	T	G
AX-95918913	1	29480419	A	G
AX-115789458	1	29488050	A	G
AX-95941627	1	29509362	T	G
AX-155279475	1	29635085	A	C
AX-155595259	1	29763529	A	T
AX-95934412	1	29775934	T	G
AX-95934363	1	29783582	T	G
AX-95939638	1	29871181	T	C
AX-115859047	1	29929464	T	G
AX-95919124	1	29965660	C	G
AX-115782496	1	29973545	T	C
AX-115846331	1	30014114	T	G
AX-95943253	1	30033870	T	C
AX-95917541	1	30034419	T	C
AX-95942331	1	30035074	A	G
AX-95943232	1	30035884	A	G
AX-95918488	1	30036756	T	C
AX-95918886	1	30036844	T	C
AX-95944456	1	30037796	T	C
AX-95918470	1	30037897	A	C
AX-95943693	1	30038011	T	C
AX-95919387	1	30038101	A	G
AX-95940789	1	30038156	A	T
AX-95918456	1	30038502	T	C
AX-95933796	1	30038698	T	C
AX-95944312	1	30038819	A	C
AX-116846649	1	30059154	T	C
AX-154505521	1	30143752	A	G
AX-95917780	1	30260296	A	G
AX-95933596	1	30313372	A	G
AX-154367897	1	30349146	A	G
AX-95918799	1	30412928	C	G
AX-115783561	1	30413504	A	G
AX-95943140	1	30454089	A	C
AX-95944707	1	30525417	T	G
AX-115818227	1	30533192	T	C
AX-95917103	1	30540751	C	G
AX-155143560	1	30593717	A	C
AX-154549989	1	30708206	T	C
AX-95917866	1	30775123	T	C
AX-95918990	1	30782625	A	T
AX-95933898	1	30833004	T	C
AX-95933883	1	30836704	A	T
AX-95940665	1	30897864	A	C
AX-95939867	1	30922974	A	G
AX-95942784	1	30925874	A	C
AX-95940968	1	30952040	T	C
AX-95942686	1	30976471	C	G
AX-154313765	1	31070626	A	G
AX-154187531	1	31077010	A	T
AX-95962094	1	31109474	T	C
AX-95942846	1	31130047	A	G
AX-95942776	1	31206890	C	G
AX-154156694	1	31273323	T	C
AX-95917390	1	31313888	A	G
AX-95918657	1	31314774	T	C
AX-95917709	1	31316231	A	G
AX-95942918	1	31316382	A	G
AX-182009297	1	31316828	A	G
AX-154550149	1	31317103	A	G
AX-95962085	1	31321776	T	G
AX-95916593	1	31336502	A	G
AX-95915854	1	31349828	A	G
AX-154073313	1	31451740	T	C
AX-95918520	1	31518577	C	G
AX-95916378	1	31551322	T	C
AX-95941963	1	31578382	T	C
AX-95943562	1	31599566	T	C
AX-95943881	1	31619936	T	C
AX-95934109	1	31652519	T	G
AX-95944491	1	31663553	T	C
AX-95934208	1	31710700	A	G
AX-95944681	1	31711880	T	C
AX-95944590	1	31740990	T	C
AX-95916964	1	31811540	A	G
AX-95944881	1	31833966	A	T
AX-115832297	1	31841963	T	C
AX-95918141	1	31873546	T	C
AX-95940731	1	31926630	T	C
AX-95942687	1	31927022	A	G
AX-95916186	1	31982071	A	G
AX-115761861	1	32006355	T	G
AX-95944887	1	32016127	A	G
AX-154980371	1	32027287	A	G
AX-95944629	1	32032333	T	C
AX-95943123	1	32058995	T	C
AX-95942264	1	32097799	A	G
AX-115830823	1	32138303	T	G
AX-95933908	1	32143191	T	C
AX-95917527	1	32172130	C	G
AX-95944428	1	32190391	T	C
AX-95939881	1	32226373	C	G
AX-95944187	1	32228780	A	G
AX-95918162	1	32252186	A	C
AX-95916364	1	32255011	T	G
AX-95941409	1	32301982	A	T
AX-155062842	1	32327725	T	C
AX-116844653	1	32336927	A	C
AX-95933839	1	32349385	T	C
AX-154271170	1	32384557	A	C
AX-115830851	1	32425829	T	C
AX-95917768	1	32427029	T	C
AX-95943455	1	32443183	T	G
AX-95944759	1	32456252	C	G
AX-95918288	1	32476630	A	C
AX-95933555	1	32515107	A	C
AX-95918806	1	32516576	T	C
AX-95918165	1	32539133	T	C
AX-95918629	1	32561917	A	G
AX-95934268	1	32586903	A	G
AX-95962280	1	32610335	T	C
AX-95942463	1	32624313	A	G
AX-95942728	1	32639456	A	G
AX-95933892	1	32658053	A	C
AX-95943588	1	32671097	T	G
AX-95943813	1	32675324	T	C
AX-95916579	1	32782857	A	G
AX-95939858	1	32789152	T	G
AX-95942292	1	32789506	T	C
AX-95916144	1	32790477	A	G
AX-95943923	1	32790918	A	G
AX-95965041	1	32791087	A	G
AX-95917331	1	32791898	A	G
AX-95939834	1	32792078	T	C
AX-123180916	1	32792488	T	C
AX-95918977	1	32815383	A	G
AX-95944473	1	32817066	T	C
AX-95940703	1	32857765	A	G
AX-115849208	1	32870423	A	G
AX-95942669	1	32931223	A	T
AX-95944513	1	32934802	A	G
AX-154052410	1	32976768	A	G
AX-95942836	1	32994509	A	G
AX-95917091	1	33008921	A	G
AX-95941787	1	33058093	A	G
AX-95942209	1	33145377	T	C
AX-153984631	1	33154983	T	C
AX-95941555	1	33194142	A	G
AX-155134338	1	33211489	A	C
AX-95943738	1	33247747	T	C
AX-95962160	1	33248347	T	C
AX-95943847	1	33267216	T	C
AX-95934372	1	33273515	A	G
AX-95940842	1	33318132	A	G
AX-155615674	1	33367230	A	G
AX-95941998	1	33371041	C	G
AX-95944601	1	33415513	T	C
AX-95916072	1	33468649	A	G
AX-95934127	1	33475106	T	C
AX-116841041	1	33485305	T	C
AX-95961972	1	33809811	T	C
AX-95918056	1	33894365	A	G
AX-95939864	1	33911829	T	C
AX-95933776	1	33957037	A	G
AX-154655248	1	34003750	C	G
AX-115782440	1	34109543	A	T
AX-95942861	1	34135349	T	C
AX-95918305	1	34154404	T	C
AX-115849462	1	34274861	A	G
AX-95919200	1	34303614	T	C
AX-95941146	1	34413234	T	C
AX-95942003	1	34484129	T	G
AX-95918709	1	34487121	T	C
AX-95918833	1	34488123	A	G
AX-95917917	1	34488186	T	C
AX-95918216	1	34488216	T	G
AX-95944279	1	34488574	T	C
AX-95933368	1	34489330	A	G
AX-95918409	1	34514558	T	C
AX-95916935	1	34520371	T	C
AX-95944232	1	34566837	A	G
AX-154524858	1	34575343	A	G
AX-95943565	1	34618292	A	G
AX-95964831	1	34621210	T	C
AX-95944639	1	34638714	A	C
AX-95916553	1	34681989	A	T
AX-95941163	1	34706436	T	C
AX-115848742	1	34716803	T	C
AX-95944437	1	34808050	T	C
AX-95944938	1	34855854	T	C
AX-95941871	1	34953611	A	G
AX-95941239	1	34964519	A	G
AX-95917028	1	34998934	T	C
AX-154893649	1	35032799	T	G
AX-95944665	1	35069888	A	G
AX-95941539	1	35129997	T	C
AX-155587659	1	35153548	A	T
AX-95934156	1	35157243	A	T
AX-154327127	1	35173217	A	G
AX-95933412	1	35309644	C	G
AX-95916936	1	35333134	A	G
AX-117484517	1	35348165	T	C
AX-95916310	1	35348610	T	C
AX-95961948	1	35348651	A	G
AX-117484172	1	35349405	A	G
AX-182003499	1	35350297	T	C
AX-116856611	1	35403106	T	C
AX-95916028	1	35433957	T	C
AX-95919015	1	35435674	A	G
AX-95942325	1	35505539	T	G
AX-95934390	1	35510032	T	C
AX-154637187	1	35585085	T	G
AX-116836428	1	35709887	A	G
AX-95919431	1	35710872	A	G
AX-95942668	1	35736903	T	C
AX-95917154	1	35757499	T	G
AX-153974720	1	35784406	A	G
AX-95943640	1	35888316	A	G
AX-95939619	1	35897785	T	C
AX-95964048	1	35897985	T	C
AX-154496847	1	35897987	T	C
AX-95943581	1	35898311	T	C
AX-95941494	1	35898852	T	C
AX-95939643	1	35899560	T	C
AX-95916258	1	35900840	A	G
AX-153882393	1	35998153	A	G
AX-95918027	1	36012918	T	C
AX-115830941	1	36128020	A	G
AX-95943949	1	36130405	C	G
AX-95943657	1	36143155	A	G
AX-95916039	1	36279633	T	C
AX-95943284	1	36288898	T	G
AX-95933476	1	36392240	A	G
AX-95934093	1	36392619	A	G
AX-115800368	1	36461792	T	G
AX-115845932	1	36511200	T	C
AX-155489304	1	36871152	T	G
AX-95917309	1	37042747	T	C
AX-154979429	1	37111297	A	G
AX-95919405	1	37120146	A	G
AX-95944085	1	37195699	A	G
AX-95918618	1	37234507	A	T
AX-154404925	1	37269322	T	G
AX-95941708	1	37275761	A	G
AX-95933821	1	37301706	T	C
AX-95916523	1	37310143	A	G
AX-155716227	1	37412303	T	C
AX-95941372	1	37416454	A	G
AX-95917567	1	37463444	T	G
AX-95933617	1	37526541	T	G
AX-95952048	1	37556610	A	G
AX-95951524	1	37557018	A	C
AX-95943990	1	37557051	A	C
AX-115845469	1	37570641	A	G
AX-95941460	1	37575376	A	G
AX-95943374	1	37625850	T	G
AX-95917451	1	37634134	A	G
AX-95916080	1	37660634	C	G
AX-95918336	1	37665626	A	G
AX-95941764	1	37785214	A	G
AX-154551776	1	37847893	T	C
AX-95941269	1	37852313	A	G
AX-95940778	1	37955897	T	C
AX-95942988	1	37958531	T	G
AX-95917871	1	37990917	C	G
AX-95941775	1	37996039	T	C
AX-95916954	1	38049440	T	C
AX-95917952	1	38071453	T	C
AX-95943481	1	38118027	A	G
AX-95942931	1	38159159	T	C
AX-95916308	1	38237126	T	C
AX-115852709	1	38261257	T	C
AX-95917707	1	38336965	A	G
AX-154032536	1	38414395	T	G
AX-95962054	1	38516664	A	G
AX-95941195	1	38650708	T	C
AX-95944704	1	38653391	T	C
AX-95918122	1	38659960	A	G
AX-95916146	1	38736639	A	G
AX-95917936	1	38745407	T	G
AX-95941918	1	38885846	A	G
AX-115830782	1	38990244	A	G
AX-154178275	1	39027656	T	C
AX-95918677	1	39050064	A	G
AX-95916036	1	39066642	A	T
AX-115863363	1	39140688	A	C
AX-154435881	1	39151635	T	C
AX-95916846	1	39238828	T	C
AX-155147365	1	39318470	T	C
AX-95918115	1	39491988	C	G
AX-116835475	1	39525766	A	G
AX-95942551	1	39526750	C	G
AX-95943378	1	39550086	A	G
AX-95916862	1	39578483	T	C
AX-95916008	1	39608499	A	G
AX-95916313	1	39644787	A	C
AX-154597069	1	39703749	A	G
AX-95918042	1	39736234	T	C
AX-154312731	1	39823456	T	C
AX-95940734	1	39849906	T	C
AX-95943871	1	39854459	T	C
AX-155122657	1	39880655	T	C
AX-95917198	1	39893250	A	G
AX-95917138	1	39949286	T	C
AX-95933812	1	39951148	T	C
AX-95934387	1	40020146	A	C
AX-95933911	1	40020646	T	C
AX-115822286	1	40023394	T	C
AX-95916066	1	40023435	T	C
AX-115748417	1	40097347	A	G
AX-115844049	1	40153540	T	G
AX-95916260	1	40153750	T	C
AX-95944357	1	40181039	T	C
AX-95944568	1	40225195	A	G
AX-95944500	1	40241426	A	G
AX-154552352	1	40270369	T	C
AX-95941125	1	40333242	C	G
AX-95942782	1	40336921	T	C
AX-95941131	1	40401285	A	G
AX-95918767	1	40402683	A	G
AX-154024558	1	40459686	A	G
AX-95962006	1	40489432	A	C
AX-95917367	1	40546546	A	G
AX-95918813	1	40566318	T	C
AX-95940641	1	40613014	A	G
AX-95915948	1	40613212	T	C
AX-95933515	1	40668914	A	C
AX-155014823	1	40682981	T	C
AX-95918575	1	40711179	T	C
AX-95918842	1	40781079	A	G
AX-95943372	1	40790188	T	G
AX-95934034	1	40794243	T	C
AX-95919543	1	40828617	A	C
AX-154283845	1	40830068	T	C
AX-95943903	1	40869276	A	G
AX-95917036	1	40916360	A	G
AX-95940739	1	40970817	C	G
AX-95941525	1	40994602	A	C
AX-95944139	1	41185798	T	G
AX-95943404	1	41195454	T	C
AX-95941728	1	41247835	T	C
AX-95942767	1	41249727	A	G
AX-115854308	1	41365059	T	C
AX-155674241	1	41583214	T	C
AX-95944765	1	41696631	T	C
AX-123149536	1	41780923	T	C
AX-95918226	1	41781595	T	C
AX-95916916	1	41782716	T	C
AX-95941424	1	41782796	A	G
AX-95916779	1	41783183	A	T
AX-95919169	1	41783312	A	G
AX-95917085	1	41783584	T	C
AX-95942281	1	41784336	A	T
AX-95941612	1	41784365	A	G
AX-95919060	1	41784407	T	C
AX-95918879	1	41784520	T	G
AX-95942212	1	41785946	T	G
AX-95940797	1	41786047	T	C
AX-95942082	1	41786423	A	C
AX-95933795	1	41786459	A	G
AX-95942260	1	41786968	T	C
AX-95943277	1	41787616	A	G
AX-95933715	1	41822284	A	G
AX-95916371	1	41824986	A	G
AX-95940692	1	41866313	A	C
AX-95944871	1	41925291	T	C
AX-95944926	1	41968660	T	G
AX-116839895	1	42151896	A	C
AX-95916912	1	42171062	T	C
AX-95962016	1	42185595	T	G
AX-95940841	1	42187323	T	C
AX-95944768	1	42218260	T	C
AX-95942967	1	42224773	T	C
AX-95942098	1	42255319	T	C
AX-95933457	1	42281734	T	C
AX-95917594	1	42335412	A	C
AX-95918975	1	42422098	A	G
AX-95919089	1	42481727	A	C
AX-116848241	1	42492985	T	G
AX-123174155	1	42537944	C	G
AX-95919373	1	42553958	T	C
AX-95943482	1	42571886	T	C
AX-95961976	1	42579807	A	C
AX-95943138	1	42597482	A	G
AX-95941927	1	42624689	A	C
AX-95943172	1	42655740	C	G
AX-155616016	1	42713574	T	C
AX-95917175	1	42726259	A	C
AX-95962060	1	42741512	T	C
AX-95933741	1	42819517	T	G
AX-95917766	1	42819948	T	C
AX-95964810	1	42820557	A	C
AX-95944445	1	42826209	T	C
AX-95943370	1	42847731	T	C
AX-95940672	1	42866254	T	C
AX-115838799	1	42917950	A	C
AX-95941848	1	42950099	T	C
AX-95916944	1	42976387	A	G
AX-95917717	1	43018025	A	G
AX-95933394	1	43071551	A	T
AX-117484150	1	43142088	A	G
AX-95918342	1	43161909	A	C
AX-95916825	1	43205041	A	G
AX-155464459	1	43232456	T	G
AX-95917933	1	43235022	T	G
AX-154379973	1	43269728	T	C
AX-115827150	10	67342	T	G
AX-155758693	10	75771	A	G
AX-95931944	10	95112	T	C
AX-153890886	10	345713	A	T
AX-95932130	10	407964	T	G
AX-117387632	10	445477	C	G
AX-155079240	10	688393	T	G
AX-154616145	10	841549	A	G
AX-154397353	10	953691	A	G
AX-154419917	10	1110710	T	G
AX-95960424	10	1241486	T	G
AX-154616586	10	1358669	A	G
AX-95931933	10	1561983	C	G
AX-156028771	10	1624313	T	C
AX-154269448	10	1769861	T	C
AX-115785841	10	1902378	T	C
AX-95960499	10	2101595	C	G
AX-117365041	10	2179185	A	G
AX-154550965	10	2340168	T	C
AX-154992810	10	2526630	T	G
AX-115796785	10	2926174	T	C
AX-154619152	10	3080601	T	C
AX-154393007	10	3399708	T	C
AX-95960538	10	3426471	A	G
AX-154486668	10	3469238	T	C
AX-154997175	10	3647514	T	C
AX-95932083	10	3795648	A	G
AX-95932005	10	3833048	A	T
AX-95932262	10	3837112	A	G
AX-154391374	10	3935283	T	C
AX-154295875	10	4036627	T	C
AX-117379203	10	4229015	A	G
AX-154308794	10	4454544	T	C
AX-95960517	10	4788664	A	G
AX-155532535	10	4801820	T	C
AX-154188936	10	4949094	A	G
AX-154378703	10	5327351	T	C
AX-115855310	10	5341095	A	C
AX-95960479	10	5380796	A	G
AX-153980990	10	5578226	T	C
AX-95960239	10	5600716	T	C
AX-154553409	10	5735176	T	C
AX-95915524	10	5788591	T	C
AX-115831207	10	5918240	A	G
AX-154738995	10	6069625	T	C
AX-155788649	10	6262545	T	C
AX-154346665	10	6372672	T	C
AX-115769204	10	6740032	T	G
AX-155278757	10	6840145	T	C
AX-154656419	10	7404216	C	G
AX-95932104	10	7414630	A	G
AX-155523902	10	7564853	A	G
AX-95932323	10	7575471	A	G
AX-154684589	10	7782168	A	G
AX-153965467	10	7958296	A	C
AX-155048911	10	8403296	A	G
AX-95945053	10	8502787	A	G
AX-115796618	10	8552023	T	C
AX-95931998	10	8697056	A	T
AX-154062703	10	8721716	A	C
AX-154242195	10	9083241	T	C
AX-95932043	10	9260953	C	G
AX-155384289	10	9313126	T	C
AX-95931921	10	9338378	A	G
AX-154386653	10	9410899	T	C
AX-154050006	10	9616656	T	G
AX-155296585	10	9783713	T	C
AX-154441991	10	10010262	A	G
AX-95938374	10	10350021	A	G
AX-154358973	10	10390421	A	G
AX-154709492	10	10693670	T	C
AX-154983985	10	10979234	A	C
AX-154673882	10	11326014	T	C
AX-154861155	10	11574023	T	C
AX-95915729	10	11657137	T	C
AX-95960643	10	11823155	T	G
AX-155109597	10	11951640	T	C
AX-95960403	10	12071167	C	G
AX-154090128	10	12310979	A	G
AX-155292238	10	12478488	A	C
AX-95938334	10	12869399	A	G
AX-95938348	10	13016937	A	G
AX-95938448	10	13022527	T	C
AX-153944752	10	13049716	T	G
AX-154558679	10	13251079	A	G
AX-95932256	10	13266661	T	G
AX-154476989	10	13445344	T	C
AX-95940500	10	13540887	T	C
AX-155395815	10	13650195	T	C
AX-95932199	10	13709392	C	G
AX-155270296	10	13712922	T	C
AX-115830692	10	13848511	T	G
AX-95938417	10	13934889	T	G
AX-154286951	10	14010841	T	C
AX-154236120	10	14194565	T	C
AX-95960345	10	14345849	A	G
AX-153991109	10	14355797	T	C
AX-95932287	10	14490159	A	G
AX-154023227	10	14557192	A	T
AX-154708215	10	14759481	T	G
AX-155535582	10	14927331	T	C
AX-95960689	10	14929247	T	G
AX-154280635	10	15139012	A	G
AX-115738695	10	15305723	A	G
AX-155242318	10	15499131	T	C
AX-155041809	10	15638292	T	C
AX-95932046	10	15733808	T	C
AX-155091153	10	15817160	A	G
AX-155764314	10	15990232	A	G
AX-95932119	10	16023489	C	G
AX-154843536	10	16039435	A	G
AX-95938335	10	16111696	T	C
AX-153921281	10	16220447	T	G
AX-154371095	10	16457852	A	G
AX-95960600	10	16754170	A	G
AX-154455618	10	16810896	A	T
AX-115735693	10	17075004	T	C
AX-95931945	10	17124163	A	G
AX-95932289	10	17158665	C	G
AX-95960706	10	17200275	A	C
AX-95960614	10	17209567	A	G
AX-154787552	10	17230920	A	C
AX-154903881	10	17470066	A	G
AX-95932076	10	17611867	T	C
AX-154697700	10	17621296	A	G
AX-95932245	10	17748878	A	G
AX-95960597	10	17799696	A	C
AX-95932013	10	17867635	T	C
AX-95932283	10	17872750	A	G
AX-95960404	10	17915682	T	C
AX-115853485	10	17930367	T	C
AX-95960380	10	17985091	T	C
AX-95960702	10	18039302	T	C
AX-182008946	10	18272023	T	C
AX-95938390	10	18272122	C	G
AX-115842919	10	18272939	A	C
AX-95940128	10	18274851	A	G
AX-95960298	10	18274868	T	C
AX-95932108	10	18274937	A	G
AX-154557435	10	18304037	T	C
AX-95931957	10	18314285	A	C
AX-95938449	10	18332892	A	C
AX-95932207	10	18368129	T	C
AX-116839473	10	18372296	T	G
AX-95932189	10	18454358	T	C
AX-155243276	10	18494712	T	C
AX-154199490	10	18502017	A	C
AX-95938410	10	18541110	T	C
AX-115830884	10	18553099	A	C
AX-95938344	10	18666931	A	G
AX-154268923	10	18682312	T	C
AX-116841094	10	18689539	A	C
AX-95960649	10	18834108	T	C
AX-95960549	10	18838682	T	C
AX-182003913	10	18846878	T	C
AX-95960243	10	18858357	A	G
AX-95960690	10	18975058	T	C
AX-95960642	10	18989361	T	G
AX-95960478	10	19142376	T	C
AX-115806546	10	19255926	A	C
AX-95940127	10	19374845	A	C
AX-95960468	10	19678268	T	G
AX-95931979	10	19840933	C	G
AX-95960708	10	19968307	T	C
AX-95960279	10	19970851	T	C
AX-154634921	10	20007706	A	G
AX-153894103	10	20198891	T	G
AX-95932318	10	20366572	A	C
AX-155591350	10	20375807	A	G
AX-115777805	10	20683850	A	G
AX-95960304	10	20730560	A	G
AX-95932277	10	20730647	T	C
AX-154806079	10	20758616	T	C
AX-95932131	10	20781704	A	G
AX-155188888	10	20803628	A	T
AX-95938424	10	20864659	T	C
AX-95960550	10	20894894	C	G
AX-154056275	10	20933400	A	G
AX-95964745	10	21112307	A	G
AX-155528019	10	21179711	T	C
AX-95932110	10	21330564	T	C
AX-95938340	10	21339205	T	C
AX-155077313	10	21353702	A	G
AX-95960537	10	21397345	A	T
AX-95960364	10	21455821	T	C
AX-154359348	10	21522316	T	C
AX-95962129	10	21653662	T	C
AX-154462615	10	21735132	T	C
AX-95960584	10	21735270	T	C
AX-95960686	10	21736222	T	G
AX-95931942	10	22168331	A	C
AX-115801231	10	22280464	A	T
AX-154667738	10	22454524	T	C
AX-123181094	10	22575329	A	T
AX-95931978	10	22576138	A	G
AX-154417403	10	22644994	T	G
AX-95938353	10	22645646	A	C
AX-95932184	10	22752747	T	C
AX-154340419	10	22829386	T	C
AX-95938333	10	22858444	C	G
AX-95960203	10	22997828	A	C
AX-95960262	10	23050464	T	C
AX-153901212	10	23081265	A	G
AX-95960260	10	23161035	A	T
AX-154014567	10	23204480	T	C
AX-155139529	11	152872	A	C
AX-95932622	11	259594	A	G
AX-115835441	11	406993	T	C
AX-95963183	11	447379	T	C
AX-154305979	11	630686	A	C
AX-95961696	11	885872	T	G
AX-154292004	11	894063	A	G
AX-155653694	11	1021107	T	C
AX-155674615	11	1134811	A	G
AX-95938544	11	1241529	A	G
AX-95960792	11	1241578	A	G
AX-95932847	11	1242027	T	C
AX-115830729	11	1270937	A	G
AX-154274263	11	1353387	A	G
AX-95932467	11	1416751	T	C
AX-155628294	11	1417161	A	G
AX-95961242	11	1418124	A	G
AX-95961028	11	1419479	A	G
AX-95932500	11	1420056	A	T
AX-154141462	11	1525889	A	G
AX-95963252	11	1704263	A	G
AX-155687037	11	1714778	A	T
AX-154141343	11	1916807	T	G
AX-95932427	11	2069222	T	G
AX-155642354	11	2072516	A	G
AX-115764264	11	2110881	A	C
AX-95932570	11	2213316	C	G
AX-95961690	11	2254503	A	C
AX-95961661	11	2280879	T	C
AX-154104692	11	2289810	T	C
AX-95961097	11	2464415	T	C
AX-95960940	11	2468729	T	C
AX-95932999	11	2517076	A	G
AX-95961532	11	2736493	T	C
AX-115856823	11	2830874	C	G
AX-154275983	11	2986816	T	G
AX-95938755	11	3036838	A	G
AX-155820802	11	3244617	A	G
AX-95961276	11	3252717	T	C
AX-95961399	11	3302121	T	G
AX-95938737	11	3388917	A	G
AX-95933002	11	3392653	T	C
AX-95932868	11	3510075	T	G
AX-153943660	11	3783779	T	C
AX-95961129	11	3800961	A	G
AX-154307180	11	3912218	A	C
AX-154753655	11	3995451	T	C
AX-115851167	11	4141046	A	G
AX-155137850	11	4328174	A	C
AX-95938494	11	4431286	A	G
AX-95933146	11	4630628	A	T
AX-95960924	11	4770990	A	G
AX-95961710	11	4789284	T	C
AX-115816729	11	4895256	T	C
AX-95961229	11	4897780	C	G
AX-95933212	11	4923483	T	C
AX-95963189	11	4992833	A	G
AX-95932697	11	4996535	T	C
AX-154718845	11	5033911	A	C
AX-95932805	11	5130848	T	C
AX-155188400	11	5498835	T	C
AX-155072481	11	5644144	T	C
AX-154760822	11	5768520	A	T
AX-115864782	11	6034232	T	C
AX-95961481	11	6111571	A	C
AX-115779143	11	6156727	T	C
AX-154620726	11	6342364	A	G
AX-117351766	11	6542726	T	G
AX-116839337	11	6601281	A	G
AX-115767019	11	6882324	A	G
AX-95940167	11	7109572	A	G
AX-154357852	11	7132102	T	C
AX-155195410	11	7539963	A	G
AX-153911122	11	7677543	T	G
AX-95938547	11	7762204	A	C
AX-95932483	11	7787543	A	G
AX-154526921	11	7873607	C	G
AX-95932737	11	8019558	T	C
AX-95961520	11	8026270	T	C
AX-154456286	11	8084005	A	G
AX-115820077	11	8247769	T	C
AX-95938750	11	8422347	A	C
AX-154425287	11	8438399	A	G
AX-95938762	11	8440726	C	G
AX-155875641	11	8611021	T	C
AX-115840866	11	8759552	T	C
AX-95961655	11	8862623	A	G
AX-95961406	11	8969147	T	C
AX-154697278	11	8972803	T	C
AX-155602085	11	8992059	A	T
AX-95961694	11	9004830	C	G
AX-95961232	11	9058748	A	G
AX-115840982	11	9083587	T	C
AX-95933020	11	9189010	A	G
AX-95961462	11	9190958	T	C
AX-153912279	11	9352358	T	C
AX-153995193	11	9587389	T	C
AX-95961766	11	9798865	A	G
AX-95961592	11	9806098	T	C
AX-153895447	11	9837263	A	T
AX-154332168	11	10065353	A	C
AX-154657992	11	10338213	T	C
AX-95933147	11	10572515	A	C
AX-115798135	11	10638651	T	G
AX-95932368	11	10777722	A	G
AX-153972258	11	10869303	A	T
AX-95932691	11	11016726	T	C
AX-95933214	11	11021837	A	C
AX-154585310	11	11059432	C	G
AX-154029807	11	11236463	T	C
AX-95960950	11	11397044	T	C
AX-154662666	11	11403284	A	G
AX-154526110	11	11569077	A	G
AX-154895176	11	11798115	T	C
AX-154981040	11	11975945	T	C
AX-153983601	11	11997052	A	G
AX-95961546	11	12554537	C	G
AX-95933198	11	12640137	C	G
AX-154179420	11	12712949	T	C
AX-153967387	11	12790451	T	C
AX-154693216	11	12858264	A	G
AX-154218128	11	13286930	T	C
AX-154548716	11	13667659	A	G
AX-154531395	11	13796352	A	G
AX-154092111	11	13849922	T	G
AX-95961602	11	13924145	A	C
AX-153985515	11	13946953	T	C
AX-95932814	11	13963513	A	G
AX-95960919	11	14303483	A	G
AX-154091725	11	14380160	T	C
AX-154613307	11	14612606	T	C
AX-154371311	11	14807167	T	C
AX-95938721	11	14889780	A	G
AX-115836788	11	14971311	T	C
AX-95932704	11	15115249	T	G
AX-154327504	11	15219877	T	C
AX-95932901	11	15227343	C	G
AX-95932859	11	15447862	T	C
AX-95961147	11	15492139	A	G
AX-115809933	11	15503128	A	C
AX-154065216	11	15657363	T	C
AX-154611841	11	15871923	T	G
AX-155161426	11	16074002	T	C
AX-95933067	11	16142509	A	G
AX-95932648	11	16279810	A	G
AX-155042695	11	16290697	T	C
AX-95961030	11	16512420	A	G
AX-154508742	11	16545239	A	C
AX-154309264	11	16623120	T	C
AX-153995528	11	16869689	T	C
AX-115830802	11	17029816	T	G
AX-154204145	11	17228786	A	C
AX-95961285	11	17382305	C	G
AX-155282469	11	17390862	A	G
AX-95961634	11	17787037	A	C
AX-154317130	11	17791674	A	G
AX-154746791	11	17914093	T	C
AX-95960874	11	18071758	T	C
AX-95961321	11	18095563	A	G
AX-154207081	11	18110651	T	C
AX-154076104	11	18325855	A	G
AX-95933133	11	18451177	A	T
AX-154106364	11	18533766	T	C
AX-95960845	11	18606391	A	T
AX-95932542	11	18637820	T	C
AX-95933043	11	18693131	A	G
AX-95932409	11	18746042	T	C
AX-95961026	11	18924994	T	G
AX-95932555	11	19047455	T	C
AX-154955864	11	19050122	A	T
AX-95938757	11	19078775	A	C
AX-95961411	11	19113498	A	C
AX-115735685	11	19171275	A	G
AX-95933027	11	19174724	T	C
AX-115750276	11	19433398	A	G
AX-95961763	11	19435887	T	C
AX-154118930	11	19625905	T	G
AX-154369796	11	19896764	A	C
AX-154345527	11	19968568	A	G
AX-95932974	11	20010245	A	G
AX-95960985	11	20130757	T	C
AX-117355666	11	20328149	T	G
AX-155630894	11	20371305	A	G
AX-95933047	11	20533729	A	G
AX-95933114	11	20537209	A	G
AX-115810597	11	20563357	T	G
AX-95932719	11	20644499	A	G
AX-115858961	11	20644904	A	G
AX-95961361	11	20645162	T	C
AX-95961413	11	20645532	A	C
AX-182004108	11	20645555	A	C
AX-95932506	11	20645700	A	G
AX-95932547	11	20646267	A	G
AX-95961570	11	20646377	T	C
AX-95938719	11	20646424	C	G
AX-95960766	11	20646523	A	T
AX-95933077	11	20646668	A	G
AX-95961466	11	20646858	T	C
AX-95932867	11	20647225	A	G
AX-95932344	11	20712542	T	C
AX-115851149	11	20803354	T	G
AX-95933005	11	20804366	T	C
AX-117377218	11	21104073	A	C
AX-116838258	11	21207085	A	G
AX-95932733	11	21207114	T	G
AX-95932381	11	21271241	C	G
AX-154430949	11	21299743	T	G
AX-95933136	11	21484408	A	G
AX-117382942	11	21508800	A	G
AX-95938675	11	21688627	A	G
AX-116834898	11	21689548	T	G
AX-95932822	11	21711592	T	C
AX-117380091	11	21730141	A	T
AX-117394263	11	21888015	T	C
AX-95961434	11	22008112	T	C
AX-115830708	11	22012399	A	G
AX-95961523	11	22017968	T	C
AX-155094516	11	22044806	A	G
AX-155612182	11	22175798	A	G
AX-115804289	11	22232837	T	C
AX-155791690	11	22484649	A	G
AX-95938596	11	22514616	C	G
AX-95963237	11	22643821	C	G
AX-154431682	11	22645894	T	C
AX-95932694	11	22765604	A	G
AX-95932955	11	22766589	C	G
AX-95932885	11	22823228	A	G
AX-95932922	11	22864409	T	G
AX-95932851	11	22864903	A	G
AX-95964566	11	22865034	A	G
AX-95932785	11	22867033	T	G
AX-95933029	11	23136055	A	G
AX-154679578	11	23153159	T	C
AX-95932558	11	23173545	A	T
AX-95961642	11	23226588	A	G
AX-95961317	11	23232805	A	G
AX-95961785	11	23294421	T	G
AX-95961086	11	23357155	A	G
AX-117362146	11	23361525	A	G
AX-154402483	11	23613051	A	G
AX-155245196	11	23865765	C	G
AX-155022209	11	24086466	T	C
AX-155374383	11	24364407	A	G
AX-155074869	11	24718645	A	C
AX-155520812	11	25152645	T	C
AX-117359073	11	25194485	T	C
AX-95932572	11	25340172	T	C
AX-182092789	11	25340581	T	C
AX-95938639	11	25342439	A	C
AX-95932810	11	25343326	T	C
AX-95938727	11	25536951	T	C
AX-154060788	11	25781929	A	G
AX-155743856	11	26175554	T	C
AX-115820112	11	26299704	A	T
AX-95932961	11	26308985	A	G
AX-95960957	11	26503613	T	C
AX-155792802	11	26529545	A	G
AX-154882468	11	26966724	T	C
AX-115795985	11	27183286	T	C
AX-115816315	11	27212666	A	G
AX-95933127	11	27387462	C	G
AX-117358495	11	27496826	T	C
AX-95932788	11	27652170	A	G
AX-155826619	11	27660301	T	C
AX-95938732	11	27684031	A	G
AX-95938593	11	27684089	T	C
AX-95961080	11	27684637	A	G
AX-95960742	11	27684690	T	C
AX-95961178	11	27685884	A	G
AX-95938685	11	27689219	T	C
AX-95938652	11	27691208	A	G
AX-95938584	11	27691343	T	C
AX-95938600	11	27691454	T	C
AX-115753475	11	27691919	A	G
AX-95961775	11	27693781	C	G
AX-117351762	11	27789753	C	G
AX-154433965	11	28011118	A	C
AX-95961338	11	28228930	A	G
AX-95932386	11	28229142	A	G
AX-117484202	11	28236101	A	G
AX-182096595	11	28237454	A	G
AX-95960978	11	28777796	A	G
AX-95932797	11	28939776	A	C
AX-154015959	11	28971276	T	C
AX-115735694	11	28984726	T	G
AX-155683816	12	52908	T	C
AX-154067008	12	246471	T	G
AX-95939254	12	375614	A	G
AX-154973739	12	463803	T	C
AX-95938873	12	499980	A	G
AX-154172901	12	800015	T	C
AX-155286331	12	1018212	T	C
AX-116838889	12	1360681	T	C
AX-115832102	12	1549006	T	C
AX-154399313	12	1553485	A	G
AX-154481398	12	1711475	A	G
AX-115829559	12	1923205	A	G
AX-153955292	12	2123508	A	G
AX-95963521	12	2162339	T	C
AX-95963874	12	2231859	A	C
AX-95939092	12	2238645	A	T
AX-154597744	12	2288494	A	G
AX-95939453	12	2320213	T	C
AX-95963915	12	2321645	C	G
AX-115830726	12	2426517	T	C
AX-154849868	12	2433778	C	G
AX-95933222	12	2468552	A	G
AX-95938914	12	2469621	A	G
AX-95961848	12	2653501	T	C
AX-115816090	12	2665650	T	G
AX-95965244	12	2869374	C	G
AX-95964335	12	2944336	A	G
AX-95964078	12	2967967	A	G
AX-154306550	12	3079154	T	G
AX-155020365	12	3123708	A	C
AX-154791621	12	3207155	A	G
AX-154098474	12	3241482	T	G
AX-154163450	12	3437635	T	C
AX-154984624	12	3540523	T	C
AX-115848445	12	3551317	A	G
AX-95963293	12	3582622	T	C
AX-154010205	12	3767888	A	G
AX-95939164	12	3947940	A	G
AX-154447504	12	3992399	A	G
AX-154059743	12	4148086	A	G
AX-95963990	12	4213928	T	C
AX-95965234	12	4214952	A	C
AX-154359702	12	4215589	T	C
AX-95964127	12	4215760	A	C
AX-95963913	12	4215994	A	C
AX-95939394	12	4216183	T	C
AX-95964318	12	4216673	A	G
AX-95933237	12	4216740	A	T
AX-95938831	12	4217006	A	C
AX-95965240	12	4217395	T	C
AX-95964027	12	4217479	A	G
AX-95939079	12	4217649	A	C
AX-95964780	12	4217870	A	C
AX-95940134	12	4218271	A	G
AX-95933322	12	4218293	T	C
AX-155531130	12	4415498	T	G
AX-154359519	12	4451435	T	C
AX-155727142	12	4710627	A	G
AX-154633840	12	4730217	A	G
AX-95964008	12	4771880	A	G
AX-155866123	12	4901284	T	C
AX-95939087	12	5034357	A	C
AX-115773551	12	5098184	A	G
AX-154089506	12	5393180	A	T
AX-155462798	12	5456856	A	G
AX-155048407	12	5490297	A	G
AX-115749461	12	5680960	A	G
AX-95938997	12	5695210	A	G
AX-117361407	12	6138958	C	G
AX-155636815	12	6679456	T	C
AX-95961812	12	6734293	A	G
AX-95938991	12	7011818	A	G
AX-95963972	12	7011839	C	G
AX-153975319	12	7114180	A	C
AX-95938841	12	7286113	T	C
AX-115760576	12	7343680	T	G
AX-154159346	12	7517121	A	G
AX-154638536	12	7741083	A	G
AX-155023977	12	7834555	A	G
AX-95964264	12	8001156	C	G
AX-154536047	12	8109748	T	C
AX-117351750	12	8239681	T	C
AX-117484487	12	8240393	T	C
AX-95939094	12	8240608	T	C
AX-95938952	12	8240737	A	G
AX-95938994	12	8241039	C	G
AX-182094334	12	8241144	T	C
AX-154585757	12	8266421	T	G
AX-153974571	12	8793419	T	C
AX-115740672	12	8795723	A	G
AX-154907026	12	9021296	A	G
AX-155057913	12	9358567	T	C
AX-154155885	12	9929372	A	C
AX-154083682	12	10298965	A	G
AX-95938836	12	10320966	A	G
AX-95963286	12	10606779	A	G
AX-115838015	12	10607040	A	G
AX-95963869	12	10607172	A	G
AX-115851060	12	10607224	T	C
AX-95939066	12	10607281	T	C
AX-95938954	12	10607918	T	C
AX-95933257	12	10611297	C	G
AX-123180254	12	10611327	C	G
AX-95940131	12	10611754	A	C
AX-117381037	12	10671315	A	G
AX-154835880	12	10849214	T	G
AX-116836961	12	11055436	A	C
AX-95939430	12	11141190	A	G
AX-95939151	12	11219176	A	G
AX-95939372	12	11226816	A	G
AX-95939213	12	11227767	A	C
AX-154479143	12	11719965	T	C
AX-115821903	12	11934768	T	G
AX-95963330	12	12355484	T	C
AX-153966780	12	12783972	A	G
AX-154956410	12	12902643	T	C
AX-154671046	12	13101550	T	C
AX-116842942	12	13102349	A	G
AX-95963664	12	13177560	T	C
AX-155561337	12	13449097	A	G
AX-154156566	12	13675894	T	G
AX-95961842	12	13821676	A	G
AX-155163342	12	13845425	A	T
AX-153878367	12	14032149	A	G
AX-95938969	12	14125513	A	T
AX-153966466	12	14217134	A	G
AX-123178729	12	14458571	A	G
AX-154309657	12	14695762	T	G
AX-95938822	12	14829706	A	G
AX-154519126	12	14843843	A	G
AX-154945845	12	14920967	A	G
AX-155288269	12	15309285	T	G
AX-154511445	12	15412371	T	C
AX-154383268	12	15759257	A	G
AX-95963690	12	15778333	A	C
AX-155527502	12	16155698	A	G
AX-155671705	12	16556716	T	C
AX-115839327	12	17200609	A	G
AX-153993211	12	17574928	T	C
AX-95963625	12	17625671	A	C
AX-117372076	12	17787881	T	G
AX-115789733	12	18172690	A	G
AX-154730668	12	18330545	T	G
AX-155171419	12	18446116	T	G
AX-95939585	12	18620978	T	C
AX-115741110	12	18705210	A	C
AX-117381806	12	18891669	A	G
AX-95939097	12	18935535	T	C
AX-153896005	12	19072977	A	C
AX-95963735	12	19126428	T	G
AX-95939414	12	19129161	A	G
AX-116842571	12	19239737	A	G
AX-154463708	12	19464370	T	C
AX-95963524	12	19518299	T	C
AX-95963633	12	19520875	A	C
AX-116835909	12	19585282	A	T
AX-95963480	12	19659864	A	T
AX-117383791	12	19828748	T	C
AX-95964277	12	19925789	A	C
AX-155031835	12	20029805	T	C
AX-154997639	12	20040104	T	G
AX-116842605	12	20732275	A	G
AX-95939534	12	20836624	T	C
AX-154318608	12	21102754	A	G
AX-95939211	12	21210165	A	C
AX-95939100	12	21326499	A	C
AX-155488533	12	21452058	A	C
AX-155599709	12	21459552	A	G
AX-154042201	12	21690604	T	C
AX-95933247	12	22047805	A	G
AX-95964163	12	22048577	A	G
AX-154217110	12	22174777	T	C
AX-155743961	12	22448913	T	C
AX-154106105	12	22620131	C	G
AX-95963345	12	23048859	C	G
AX-95939522	12	23049505	T	G
AX-95963974	12	23049593	C	G
AX-95963701	12	23049850	T	C
AX-95939495	12	23049974	T	G
AX-95940136	12	23051142	T	G
AX-95939238	12	23052402	A	G
AX-182093234	12	23052683	A	C
AX-95939290	12	23053146	A	C
AX-95963455	12	23157261	T	G
AX-154908063	12	23203100	T	G
AX-95938932	12	23469489	C	G
AX-154072424	12	23689543	C	G
AX-155817799	12	23936029	A	G
AX-116834900	12	24343696	T	C
AX-115780226	12	24486034	T	G
AX-155673980	12	24649902	A	G
AX-182035576	12	24677026	T	C
AX-155689753	12	24876734	A	G
AX-115747134	12	25145384	A	C
AX-115772029	12	25459499	A	G
AX-95938832	12	25532288	T	C
AX-115765969	12	25555349	A	G
AX-153929278	12	25802733	T	G
AX-115756225	12	25953139	A	G
AX-95933319	12	26132235	T	C
AX-117484532	12	26135784	T	C
AX-115796022	12	26195603	C	G
AX-154420658	12	26751566	A	C
AX-95939595	12	27001274	T	G
AX-95964012	12	27001303	A	G
AX-154139196	12	27112398	T	C
AX-154339084	12	27296857	A	C
AX-95964032	12	27464956	T	G
AX-115864213	12	27474449	T	G
AX-95947574	2	3516	T	C
AX-95935159	2	11028	A	G
AX-95920062	2	39218	A	G
AX-95920545	2	52777	A	G
AX-95946456	2	79743	T	C
AX-95919832	2	82387	T	C
AX-95920255	2	169420	A	C
AX-116840099	2	187504	A	T
AX-95921355	2	191211	T	C
AX-95947284	2	207436	T	G
AX-153961231	2	244477	T	C
AX-95921509	2	265408	A	C
AX-95947174	2	268124	A	G
AX-95946296	2	301436	C	G
AX-95921603	2	302288	A	G
AX-95921031	2	399049	T	C
AX-95946338	2	400483	T	C
AX-95920881	2	510827	A	G
AX-95920154	2	515751	T	C
AX-95946404	2	562672	T	C
AX-95919782	2	613260	T	C
AX-95965051	2	651177	A	G
AX-95945965	2	749496	A	G
AX-95919974	2	758944	A	G
AX-95921465	2	784256	C	G
AX-153888633	2	792673	A	G
AX-95946825	2	824457	T	G
AX-95920661	2	824545	A	G
AX-95947543	2	871976	T	C
AX-154994675	2	873388	T	C
AX-95946237	2	897386	T	C
AX-95920610	2	906128	A	T
AX-95946287	2	940923	A	G
AX-115752198	2	972395	T	C
AX-95946226	2	1010531	A	G
AX-115856396	2	1011833	T	G
AX-95946789	2	1021778	A	G
AX-95921426	2	1090459	T	C
AX-115830866	2	1091271	T	C
AX-95920333	2	1106437	A	G
AX-95947381	2	1126093	T	C
AX-95921319	2	1129418	C	G
AX-95947759	2	1166224	A	T
AX-154284667	2	1180233	T	G
AX-95947324	2	1192681	A	G
AX-95946388	2	1214707	C	G
AX-95945384	2	1225796	A	G
AX-95920336	2	1230148	T	G
AX-95947101	2	1308993	A	G
AX-95945510	2	1309335	T	C
AX-95946886	2	1329014	T	C
AX-95920462	2	1347495	T	G
AX-154222958	2	1359583	T	C
AX-95921507	2	1396613	A	G
AX-95947787	2	1398485	T	C
AX-95946492	2	1469613	C	G
AX-155496798	2	1530878	T	C
AX-95920619	2	1542351	T	G
AX-95921708	2	1542756	A	G
AX-95919601	2	1565144	A	G
AX-95945980	2	1577804	T	C
AX-95920239	2	1598729	A	C
AX-95946481	2	1675976	A	G
AX-115775139	2	1734488	A	C
AX-95921725	2	1748862	A	T
AX-95921389	2	1750554	A	G
AX-95946205	2	1786209	T	G
AX-95934740	2	1861569	A	T
AX-115853502	2	1868431	A	G
AX-95921551	2	1881197	T	G
AX-95919874	2	1887400	A	G
AX-95920930	2	1910147	A	G
AX-95920035	2	1951982	C	G
AX-95947054	2	2008764	A	G
AX-95920158	2	2075597	T	C
AX-95947502	2	2090631	A	G
AX-95920953	2	2100508	T	C
AX-155760757	2	2331957	A	C
AX-95934986	2	2409297	T	G
AX-95947179	2	2565371	T	C
AX-95947520	2	2568235	A	G
AX-95921686	2	2623256	A	G
AX-95947148	2	2670213	A	G
AX-154505073	2	2787179	A	G
AX-95934994	2	2823481	C	G
AX-154653698	2	2863698	T	C
AX-95945057	2	2864039	A	C
AX-95934526	2	2881463	A	G
AX-95935117	2	2904948	A	T
AX-95920831	2	2908630	T	C
AX-95920305	2	2924355	A	G
AX-154599162	2	2924983	A	G
AX-95946964	2	3183067	A	G
AX-95921635	2	3192002	T	C
AX-95945695	2	3204696	A	C
AX-117351731	2	3230386	T	C
AX-95945926	2	3235877	T	C
AX-95962291	2	3255779	C	G
AX-117484176	2	3256759	A	G
AX-115848619	2	3368932	A	G
AX-95920738	2	3467350	T	C
AX-115767331	2	3548115	T	C
AX-95920156	2	3625497	T	C
AX-95934515	2	3630754	T	C
AX-95920896	2	3707113	A	G
AX-95920593	2	3711832	A	C
AX-95934881	2	3718634	A	T
AX-154731064	2	3764769	A	G
AX-95945986	2	3779006	A	T
AX-95939938	2	3788589	T	C
AX-95945264	2	3794752	A	G
AX-95945716	2	3872601	T	C
AX-115770012	2	3946858	A	G
AX-95934923	2	3952074	T	C
AX-95920771	2	3954816	A	G
AX-95935004	2	3992563	A	G
AX-95947006	2	3996654	T	C
AX-95920974	2	4000036	T	G
AX-95946864	2	4032136	A	G
AX-95920486	2	4038594	T	C
AX-115868574	2	4083809	A	G
AX-95946471	2	4084135	A	G
AX-155795843	2	4136508	A	T
AX-95947489	2	4145400	A	C
AX-95921384	2	4198997	A	G
AX-95946304	2	4201927	T	G
AX-154564592	2	4222137	A	C
AX-95947378	2	4302946	T	C
AX-95945289	2	4307050	C	G
AX-115793921	2	4352528	A	G
AX-95947159	2	4410907	T	C
AX-115830880	2	4412507	T	G
AX-95920033	2	4435674	A	G
AX-95963050	2	4436423	T	C
AX-155110267	2	4499630	T	G
AX-95946827	2	4563797	T	G
AX-95945847	2	4634282	A	G
AX-95920708	2	4803030	A	C
AX-95945907	2	4820987	A	G
AX-95920103	2	4846767	T	G
AX-95920777	2	4851178	A	G
AX-95921673	2	4870186	T	G
AX-95946010	2	4870240	C	G
AX-95935144	2	4871070	T	G
AX-115842758	2	4871846	A	G
AX-153962089	2	4883352	A	G
AX-95920768	2	4909545	C	G
AX-95945224	2	4913025	T	C
AX-95921170	2	5046153	C	G
AX-95947045	2	5057856	A	G
AX-95946295	2	5067500	T	C
AX-116838270	2	5120420	T	C
AX-95946393	2	5181832	A	G
AX-95946993	2	5211026	A	C
AX-95947446	2	5239052	A	G
AX-154286478	2	5264575	A	G
AX-95920399	2	5276734	A	G
AX-95945348	2	5277293	T	C
AX-95962297	2	5277347	T	G
AX-95919764	2	5277454	A	G
AX-95947498	2	5278453	A	G
AX-95945742	2	5278738	T	C
AX-95935055	2	5353442	A	G
AX-95921349	2	5359056	T	C
AX-95945686	2	5376708	T	C
AX-95919918	2	5413676	T	C
AX-154660596	2	5455449	A	G
AX-95945987	2	5469760	T	C
AX-95920292	2	5513869	C	G
AX-95934958	2	5515451	A	T
AX-95934575	2	5517313	T	G
AX-95921554	2	5551309	A	T
AX-95921025	2	5551335	T	G
AX-95946812	2	5625013	C	G
AX-95920663	2	5664763	A	G
AX-95947743	2	5665058	A	T
AX-95934984	2	5667303	A	G
AX-95920639	2	5740911	A	G
AX-95920611	2	5746222	A	C
AX-115766880	2	5779927	A	C
AX-95945787	2	5799457	A	C
AX-95920834	2	5803745	A	G
AX-155279023	2	5999601	C	G
AX-95920742	2	6190152	T	C
AX-115836584	2	6192990	T	C
AX-95945538	2	6440055	T	C
AX-95945479	2	6440863	T	C
AX-123150555	2	6564868	A	G
AX-95920394	2	6682103	T	G
AX-95921099	2	6682573	A	T
AX-95945269	2	6707699	A	G
AX-95946961	2	6728014	T	C
AX-95945337	2	6752371	A	C
AX-116837319	2	6775095	T	C
AX-154005263	2	6800422	T	C
AX-95920359	2	6812468	T	C
AX-95920216	2	6813897	T	G
AX-95947303	2	6991133	A	C
AX-95920338	2	7032875	T	G
AX-95945922	2	7118557	A	T
AX-115756469	2	7145534	T	C
AX-95945375	2	7317266	A	T
AX-95946798	2	7318829	C	G
AX-154242530	2	7332473	A	G
AX-95947436	2	7492004	A	G
AX-95945472	2	7497793	A	C
AX-95919811	2	7595343	A	G
AX-95920443	2	7599595	A	G
AX-95964511	2	7631459	A	G
AX-115815397	2	7675861	T	G
AX-155052268	2	7880693	A	G
AX-95947798	2	8009453	A	T
AX-95921669	2	8015264	A	G
AX-95947770	2	8136219	C	G
AX-95920947	2	8137774	A	G
AX-95947610	2	8140245	C	G
AX-95945049	2	8197664	T	G
AX-95921548	2	8200175	T	C
AX-154837712	2	8250834	T	G
AX-95947128	2	8324704	T	C
AX-95946707	2	8325776	T	G
AX-154205069	2	8495839	A	G
AX-154435129	2	8496540	A	C
AX-95947463	2	8536815	T	C
AX-115802203	2	8537777	A	G
AX-154712477	2	8600961	A	C
AX-95965073	2	8612564	T	C
AX-95947224	2	8760764	A	G
AX-154795451	2	8795141	A	G
AX-154750487	2	8829484	T	G
AX-154398237	2	8987824	A	G
AX-95921587	2	9851949	A	T
AX-154898053	2	9915927	T	C
AX-95946240	2	9976318	A	G
AX-95920188	2	10010041	T	C
AX-154109489	2	10152480	T	C
AX-95947380	2	10185894	T	C
AX-95947064	2	10187308	T	C
AX-95920678	2	10212849	A	G
AX-154384435	2	10344081	T	C
AX-95934633	2	10361019	A	G
AX-95921278	2	10424309	A	G
AX-95945628	2	10426344	A	G
AX-154076469	2	10451239	A	G
AX-95921020	2	10557230	A	T
AX-154052318	2	10676694	A	C
AX-95945818	2	10692854	A	G
AX-154336377	2	10743154	T	C
AX-95945913	2	10746217	A	C
AX-95920463	2	10747331	A	G
AX-154492556	2	10814951	A	G
AX-95945018	2	10870893	T	C
AX-95946661	2	10977652	A	G
AX-154448247	2	10982466	T	C
AX-95921267	2	11004342	A	G
AX-95945773	2	11066199	T	G
AX-95921354	2	11066281	C	G
AX-154115516	2	11191640	T	C
AX-154975057	2	11466917	T	C
AX-95934503	2	11669189	T	C
AX-154742260	2	11672075	A	C
AX-154782144	2	11748417	A	G
AX-95934706	2	11860857	A	G
AX-95921238	2	11939504	A	G
AX-95920332	2	11940655	A	G
AX-95934830	2	12023302	A	T
AX-95945763	2	12107513	A	G
AX-154306665	2	12157125	T	C
AX-154521512	2	12341563	A	G
AX-95946259	2	12398489	A	C
AX-95919830	2	12399151	A	G
AX-95946630	2	12418867	T	C
AX-154467989	2	12503222	T	C
AX-95946343	2	12530125	T	C
AX-95921215	2	12609692	T	G
AX-95921480	2	12615513	A	C
AX-182035559	2	12633976	A	G
AX-154863361	2	12770129	T	C
AX-95946802	2	12847384	C	G
AX-95945140	2	12886169	A	G
AX-154201155	2	12948027	A	G
AX-115836247	2	13011786	A	G
AX-95962249	2	13096505	C	G
AX-95920554	2	13125717	T	C
AX-95920899	2	13182565	A	G
AX-95934755	2	13183183	T	C
AX-154021712	2	13253983	C	G
AX-153990311	2	13290033	A	T
AX-95947031	2	13292514	T	C
AX-95920671	2	13359374	T	C
AX-154386935	2	13408856	A	G
AX-95945236	2	13531876	T	C
AX-95920924	2	13562602	A	C
AX-95934631	2	13978866	A	C
AX-116835712	2	14382029	C	G
AX-95920534	2	14419696	A	G
AX-155011014	2	14554253	A	G
AX-154219559	2	14736887	T	C
AX-155061920	2	14941259	A	G
AX-95934800	2	15142254	T	C
AX-95921202	2	15158159	T	C
AX-95920575	2	15192260	A	G
AX-95947027	2	15195041	T	C
AX-95921643	2	15235442	C	G
AX-95962368	2	15391412	A	G
AX-95920465	2	15393391	A	C
[truncated: 4,958 more rows]
