# Supplementary material for: Improvement of Quality and Disease Resistance for a Heavy-Panicle Hybrid Restorer Line, R600, in Rice (Oryza sativa L.) by Gene Pyramiding Breeding
Source: Curr Issues Mol Biol. 2024 Sep 25;46(10):10762–78. doi: 10.3390/cimb46100639 (PMC11505696; doi:10.3390/cimb46100639)
Supplement: Supplementary file 1 [file cimb-46-00639-s001.zip › 9.17-Table S5 Information on Rice 8K Chip in iR600..xlsx]

## Sheet: Sheet1
Table S5: Information on Rice 8K Chip in iR600.
probeset_id	Chromosome	position	Allele_A	Allel_B
AX-95964163	12	22048577	AA	GG
AX-155612182	11	22175798	AG	GG
AX-115804289	11	22232837	TC	TT
AX-155791690	11	22484649	AG	GG
AX-123153062	3	1872277	AG	AA
AX-115830837	3	1880509	CG	GG
AX-115850161	3	2100133	TG	GG
AX-155031155	3	2125637	AG	AA
AX-95921777	3	4314049	GG	AG
AX-95949128	3	5514488	AG	AA
AX-95935522	3	6244731	AT	AA
AX-95922403	3	6283299	AC	CC
AX-95948017	3	6356387	TC	CC
AX-95923794	3	6361092	AC	CC
AX-154677439	3	6390382	TC	TT
AX-115864794	3	6655807	TC	TT
AX-95950434	3	6932752	TC	TT
AX-95924268	3	7477799	TC	CC
AX-95935822	3	7498475	TC	TT
AX-95950605	3	7503728	TC	CC
AX-95921760	3	7763590	AC	CC
AX-154112082	3	8070137	TC	CC
AX-95923812	3	8571659	AG	GG
AX-95923521	3	8628006	AG	AA
AX-95949380	3	8751796	TC	TT
AX-95949753	3	8784708	TC	CC
AX-95935686	3	8833904	TC	TT
AX-95964644	3	9270291	TG	TT
AX-95922337	3	9312418	TG	GG
AX-95923355	3	9333643	TC	TT
AX-95935500	3	9375498	AG	AA
AX-95924107	3	9419408	CG	CC
AX-95924014	3	9440642	AC	CC
AX-95949282	3	9463650	TC	TT
AX-154551417	3	9563452	TC	CC
AX-95935960	3	9600876	TG	TT
AX-95923310	3	9602056	TC	CC
AX-95923989	3	9602100	TC	TT
AX-95935589	3	9602310	AT	AA
AX-95950853	3	9608359	AC	CC
AX-95922587	3	9640914	TC	TT
AX-95935644	3	9684877	TC	CC
AX-95949276	3	9702063	TC	CC
AX-155530563	3	9731269	TC	TT
AX-95922758	3	9734415	AC	AA
AX-95922376	3	9747654	TG	TT
AX-95922777	3	10026300	TC	CC
AX-95922790	3	10027130	TC	TT
AX-154160597	3	14652982	AC	AA
AX-95950544	3	14672546	AG	AA
AX-95954449	5	1678138	AA	AT
AX-115869073	5	27216250	AG	GG
AX-95952811	5	27324394	TG	TT
AX-95926916	5	27385080	TG	TT
AX-155035774	5	27617391	AG	AA
AX-95927086	5	27648352	TC	TT
AX-154793652	5	28130753	AT	AA
AX-115831916	5	28633839	AG	AA
AX-95926255	5	28635041	AT	TT
AX-95953305	5	28854810	CG	CC
AX-95953167	5	29044694	TC	TT
AX-115830867	5	29509971	TC	TT
AX-95926537	5	29527161	TC	CC
AX-95955201	6	306267	CG	CC
AX-95955105	6	529931	TC	CC
AX-95937006	6	1377971	TC	TT
AX-95956616	6	1544654	CG	CC
AX-95928097	6	1583729	AG	GG
AX-95955356	6	1601201	TC	CC
AX-95950414	6	1610216	TG	GG
AX-95949911	6	1611020	AG	AA
AX-115866698	6	1632003	AG	AA
AX-117361864	6	1765761	TG	GG
AX-95939671	6	1769746	AG	AA
AX-95955622	6	3057489	AG	GG
AX-95927467	6	3059017	AG	AA
AX-155592216	6	3060136	AC	AA
AX-95955372	6	3060301	TC	TT
AX-95940030	6	3060439	AG	GG
AX-95964446	6	3060459	AG	AA
AX-95964451	6	3060720	AG	AA
AX-95956341	6	3060900	TG	TT
AX-95927757	6	3061532	AG	AA
AX-95956011	6	3061658	TC	TT
AX-155167584	6	3061856	AG	GG
AX-95955516	6	3061999	TC	TT
AX-95928418	6	3062051	AC	AA
AX-155159964	6	3062343	TC	CC
AX-95928227	6	3062388	TC	TT
AX-95956458	6	3062499	TG	TT
AX-95956679	6	3062580	AC	CC
AX-95954882	6	3062681	TC	CC
AX-95956501	6	3062786	AC	CC
AX-182009740	6	3062934	CG	CC
AX-95956671	6	3063138	AT	AA
AX-95927548	6	3079178	TC	TT
AX-115830914	6	3079977	AG	AA
AX-95964374	6	3083400	AT	TT
AX-154874857	6	3117463	AG	AA
AX-95927677	6	3147448	TC	CC
AX-95956396	6	3217261	TG	GG
AX-95937012	6	3218069	TC	TT
AX-95956567	6	3222258	TC	TT
AX-95928544	6	3260042	TC	CC
AX-95955039	6	6479675	AC	AA
AX-115865009	6	6497332	TC	TT
AX-95956614	6	6522144	TG	TT
AX-95928386	6	6522560	TC	CC
AX-115850106	6	6677228	TC	CC
AX-95954672	6	6697070	TC	TT
AX-154554920	6	6721731	AT	AA
AX-95955360	6	6725841	CG	CC
AX-115764933	6	6726280	TG	GG
AX-95955148	6	6726403	AG	GG
AX-95915816	6	6726532	AC	CC
AX-155039943	6	6726684	CG	CC
AX-95956218	6	6727586	TC	CC
AX-95939794	6	6728210	TC	CC
AX-95939797	6	6729351	TC	TT
AX-95955700	6	6729745	AG	AA
AX-95929038	6	6732189	TC	CC
AX-95928756	6	6733351	TC	CC
AX-95956003	6	6750286	AC	AA
AX-95936962	6	6750474	AG	AA
AX-115735658	6	6751298	AC	AA
AX-95940049	6	6793260	TC	CC
AX-95928650	6	6796202	TG	TT
AX-154004865	6	6882848	TC	CC
AX-95956781	6	6928963	TC	TT
AX-95929281	6	6931814	AT	TT
AX-95929275	6	6984177	TC	CC
AX-153880581	6	7049975	AG	GG
AX-95956951	6	7128272	AT	TT
AX-95937090	6	7191317	AG	GG
AX-155544319	6	7247653	TG	TT
AX-154933298	6	7533232	TC	CC
AX-95928718	6	7567416	TC	CC
AX-115860678	6	7583978	AC	CC
AX-95928766	6	7803713	TC	CC
AX-95927631	6	7805469	AG	GG
AX-95927463	6	7844810	AG	GG
AX-95956946	6	8012668	TC	CC
AX-95962878	6	8034601	TC	CC
AX-95929115	6	8129287	TC	TT
AX-95928175	6	8133514	TC	CC
AX-95955444	6	8157732	AT	AA
AX-95964441	6	8158057	TC	CC
AX-95962841	6	8245392	AG	GG
AX-95956332	6	8308695	AG	GG
AX-95928652	6	8314380	TC	CC
AX-95955222	6	8323075	AG	AA
AX-95927875	6	10377542	AG	GG
AX-95937024	6	10378019	AC	CC
AX-95937024	6	10378019	AC	CC
AX-123161605	6	10382300	AT	AA
AX-95955176	6	26689572	AA	AG
AX-95957484	7	7323786	AG	GG
AX-95957008	7	8875159	AG	AA
AX-115843487	7	9984002	TC	CC
AX-95956991	7	11473800	CG	GG
AX-95930128	7	11481076	TG	TT
AX-95957733	7	12755658	TG	TT
AX-95957655	7	13067461	AC	AA
AX-95937561	7	13075242	TC	TT
AX-154701373	7	13355406	AC	AA
AX-95929472	7	13542834	AG	GG
AX-115832998	7	13777599	TC	TT
AX-154684422	7	13842703	AG	GG
AX-95957315	7	14540710	AG	GG
AX-95957512	7	14677901	TC	TT
AX-95937604	7	14724620	CG	GG
AX-95957330	7	16956494	TC	TT
AX-95956982	7	17162674	AG	AA
AX-155207564	7	17513680	TG	GG
AX-154125314	7	17676987	AG	AA
AX-95930077	7	17750822	AG	GG
AX-95957374	7	17851567	TC	CC
AX-95957436	7	18505016	TC	CC
AX-95929910	7	18510624	TC	CC
AX-95957913	7	18557880	TG	TT
AX-117351733	7	24484233	AG	AA
AX-95963118	9	967600	TC	TT
AX-155228210	9	3889499	TC	CC
AX-95931472	9	4202469	TG	TT
AX-95959464	9	6246478	AG	GG
AX-95964550	9	6252429	AG	GG
AX-123166454	9	6375976	TC	TT
AX-95931817	9	7299893	CG	GG
AX-95959761	9	7928974	AG	AA
AX-95959940	9	8040762	AG	AA
AX-154098458	9	8165722	AG	GG
AX-154677479	9	8514125	AC	AA
AX-155271712	9	8709901	TG	TT
AX-154533125	9	8963283	TC	TT
AX-95931456	9	9252104	CG	CC
AX-95959930	9	14029462	TC	TT
AX-95959162	9	14049926	AC	CC
AX-95931182	9	16412161	AG	AA
