# Supplementary material for: Improvement of Quality and Disease Resistance for a Heavy-Panicle Hybrid Restorer Line, R600, in Rice (Oryza sativa L.) by Gene Pyramiding Breeding
Source: Curr Issues Mol Biol. 2024 Sep 25;46(10):10762–78. doi: 10.3390/cimb46100639 (PMC11505696; doi:10.3390/cimb46100639)
Supplement: Supplementary file 1 [file cimb-46-00639-s001.zip › Table S1. Primers of PCR-based InDel markers.xlsx]

## Sheet: Sheet1
Table S1. Primers of PCR-based InDel markers.
Primer name	Gene name	Forward primer	Reverse primer
M-Pigm	Pigm	CCAGGATACGTACACTTCCTCT	TCTCCAAGCAATTTAGGATATCTCG
M-Xa23	Xa23	TTGCTCAAGGCTAGGAAAATG	CCCCATCAACGAACTACAGG
