# Supplementary material for: Improvement of Quality and Disease Resistance for a Heavy-Panicle Hybrid Restorer Line, R600, in Rice (Oryza sativa L.) by Gene Pyramiding Breeding
Source: Curr Issues Mol Biol. 2024 Sep 25;46(10):10762–78. doi: 10.3390/cimb46100639 (PMC11505696; doi:10.3390/cimb46100639)
Supplement: Supplementary file 1 [file cimb-46-00639-s001.zip › Table S2. Primers of KASP-based SNP markers.xlsx]

## Sheet: Sheet1
Table S2: Primers of KASP-based SNP markers
Primer name	Gene name	Primer_AlleleFAM	Primer_AlleleHEX	Primer_Common
Wx-2B	Wx	GAACGAATGCATTCTTCACAAGATA	AACGAATGCATTCTTCACAAGATG	CAGAATCAATCAAGAAGTGACAGATGA
ALK-4A	ALK	GTAATAATATAAACCACAACGTATTCAGAA	TAATAATATAAACCACAACGTATTCAGAG	CAGTTTATATCAGGAAGTCACCGAGA
