# Supplementary material for: Improvement of Quality and Disease Resistance for a Heavy-Panicle Hybrid Restorer Line, R600, in Rice (Oryza sativa L.) by Gene Pyramiding Breeding
Source: Curr Issues Mol Biol. 2024 Sep 25;46(10):10762–78. doi: 10.3390/cimb46100639 (PMC11505696; doi:10.3390/cimb46100639)
Supplement: Supplementary file 1 [file cimb-46-00639-s001.zip › Table S3. Primers used to detect polymorphisms of targeted genes in this study.xlsx]

## Sheet: Sheet1
Table S4. Primers used to detect polymorphisms of targeted genes in this study.
Gene name	Forward primer	Reverse primer
Wx	ACCATTCCTTCAGTTCTTTGTCT	CTGATGAACAACAGAACAACACA
ALK	TAGCGACTATGGTTTGTGTGTG	ACTCCAGTCCAGCCGTCAG
Xa23	TAAGTTCTACATCGACCCCA	CACATGAAGAGCTGGAAACG
Pigm	ATGCTCGATTCGTTACATTT	CGTCCCACACTTTCTTTTT
